# Supplementary material for: Elevated galectin-3 in women with gestational diabetes mellitus, a new surrogate for cardiovascular disease in women
Source: PLoS One. 2020 Jun 17;15(6):e0234732. doi: 10.1371/journal.pone.0234732 (PMC7299386; doi:10.1371/journal.pone.0234732)
Supplement: S1 Data — (XLSX) [file pone.0234732.s001.xlsx]

## Sheet: First trimester healthy
		Participant number	age (years)	BMI	Previuos GDM [n.,(%)]	Currently smoking [n.(%)]	Nulliparous [n.(%)] (1 yes, 0 no)	Gestational age at delivery (days)	Neonatal birth weight (g)	Galectin 3 (% of control)	Galectin-3 [ng/mL]
		1	34	21.6	0	0	0	268	2300	75	11
		2	38	20.3	0	1	0	283	3144	123	18
		3	32	24.4	0	0	0	282	3652	102	15
		4	30	24.6	0	0	0	283	3338	116	17
		5	29	19.6	0	0	0	288	3590	171	25
		6	30	23.9	0	0	0	275	3850	164	24
		7	34	22	0	0	0	268	2606	109	16
		8	37	24.8	0	0	0	225	2930	89	13
		9	42	24.4	0	0	0	279	3860	116	17
		10	30	16.6	0	0	1	286	2930	89	13
		11	36	26.3	0	0	0	266	3732	47	7
		12	34	27.3	0	0	0	275	3206	26	3.8
		13	36	23.2	0	0	0	261	2906	109	16
		14	38	26.9	0	0	0	242	3924	102	15
		15	37	27	0	0	0	274	2890	123	18
		16	34	34.3	0	0	0	280	3550	82	12
		17	36	22.3	0	0	0	265	2752	109	16
		18	35	26.3	0	0	0	276	3334	116	17
		19	38	22.4	0	0	0	272	3335	89	13
		20	32	20.4	0	0	0	268	2320	89	13
		21	39	22.1	0	0	0	271	3364	54	7.9
		22	37	29.4	1	0	1	267	3836	103	11.2544
		23	35	21.7	1	0	0	267	2480	110	12.0264
		24	31	34.3	1	0	0	267	3470	104	11.4257
		25	30	26.3	1	0	0	271	3370	106.6	11.6209
		26	22	31.6	1	0	1	279	2854	108	11.8041
		27	27	26.2	1	0	1	283	3454	65	7.16311
		28	26	28	0	0	1	287	3866	91	9.9207
		29	33	30.1	0	0	0	252	2878	77	8.39471
		30	35	28.4	0	0	0	277	3618	161	17.5777
		31	25	26.1	0	0	0	286	3812	70.6	7.69781
		32	31	30.9	0	0	0	284	4040	107	11.7591
		33	32	25.5	0	0	0	284	3468	52	5.73926
		34	24	20.8	0	0	1	277	3220	112	12.2337
		35	38	26.1	0	0	0	274	3000	115	12.5822
		36	33	27.6	0	0	0	278	4260	131	12.3298

## Sheet: First trimester GDM
		Participant number	age (years)	BMI	Previuos GDM [n.,(%)](0 no, 1 yes)	Currently smoking [n.(%)] (0 no, 1 yes)	Nulliparous [n.(%)] (0 no, 1 yes)	Gestational age at delivery (days)	Neonatal birth weight (g)	Galectin 3 (% of control)	Galectin-3 [ng/mL]
		1	31	32.4	0	0	0	265	3404	113	16.6
		2	35	29	0	1	1	267	2838	95	14
		3	35	30.5	0	0	1	259	3276	45	6.6
		4	31	23.3	0	0	0	266	2674	95	14
		5	32	22.5	0	0	1	264	2920	102	15
		6	38	37.7	1	0	0	284	3910	123	18
		7	30	36.6	0	0	0	269	3702	102	15
		8	38	18.8	0	0	1	268	3430	143	21
		9	34	26.5	0	1	1	289	3710	95	14
		10	37	30.1	1	0	0	263	3220	123	18
		11	45	38.6	1	0	1	276	3510	105	11.4557
		12	43	30.8	1	0	1	268	3858	120	13.249
		13	40	21.7	0	0	0		3125	160	17.5837
		14	42	41.3	0	0	0	276	3510	130	14.3605
		15	31	26.4	1	0	0	259	2860	131	14.3725
		16	25	31.2	1	0	1	266	4054	167	18.2475
		17	25	26.7	1	0	1	253	3332	135	14.757
		18	28	28	1	0	1	279	3080	158	17.2352
		19	35	45.9	1	0	0	284	3365	170	18.617
		20	32	28	0	0	0	279	3276	124	13.5224
		21	27	37.8	1	0	0	269	3744	113	12.4079
		22	36	24.7	0	0	0	278	3390	111	12.1436
		23	37	19.8	1	0	0	264	3080	192	21.0051
		24	36	32.3	1	0	0	274	3658	165	18.0342

## Sheet: 3rd trimester healty
	Participant	Age	BMI	Prior GDM (0-no, 1-yes)	Current smoker	Systolic BP	Daistolic BP	Gestation age at recruitment	HBA1C	Cr	LDL	HDL	TG	Galectin 3 (% of control)
	1	27	18.7	0	0	92	58	263	4.9	0.55	128	69	158	110.29
	2	28	26.3	0	0	108	61	282	4.6	0.52	91	80	277	83.82
	3	34	25.6	0	0	126	76	221	4.8	0.35	168	74	131	79.4
	4	34	31.1	0	0	120	80	259	5.1	0.47		70	634	147.05
	5	25	24.7	0	0	155	95	262	5.3	0.52		49	368	50
	6	36	30.4	0	0	128	79	291	5.5	0.5	135	99	166	88.9
	7	33	35.4	0	0	118	76	250	5.3	0.51		52	316	86.03
	8	28	34.7	0	1	144	72	249	6	0.57	36	47	252	109.55
	9	41	22.5	0	0	100	60	253	5.7	0.51	107	66	150	109.55
	10	35	31.1	0	0	140	80	277	5	0.47				117.64
	11	30	24.6	0	0	101	56	281	4.7	0.5	105	75	202	113.97
	12	33	35.3	0	0	135	90	265		0.53		42	462	62.5
	13	26	27.9	0	0	124	73	290	5.3	0.45	171	54	281	120.58
	14	32	41.3	1	0	115	65	224	4.7	0.36	187	63	260	105
	15	33	20.5	0	0	112	81	238	4.4	0.41		90	309	83.82
	16	30	34.3	0	0	127	79	283	5.2	0.6		58	447	88.23
	17	34	24.8	0	0	122	75	280	5.3	0.45	86	74	163	95.58
	18	39	28.4	0	0	101	66	269	4.2	0.46	87	57	243	116.17
	19	35	30	0	0	132	66	280	4.7	0.61		65	319	106
	20	32	28.7	0	0	107	60	267		0.6		95	487	121
	21	40	35.08	0	0	107	65	258	5.3	0.4	90	95	227	98.2
	22	33	28.34	0	0	143	89	267	5.4	0.8	1	62	449	112
	23	31		0	0	108	62	262	4.8	0.37	1	56	361	65
	24	30	37.65	0	0	113	64	273	5.1	0.53	122	69	199	84.3
	25	25		0	0	116	69	257	5.3	0.46	99	66	206	58.09
	26	33	22.58	0	0	105	55	202	4.5	0.48	190	83	275	117.56
	27	38	26.12	0	0	106	58	214	5.1	0.4	102	44	265	106.5
	28	33	24.44	1	0	114	75	268	5.1	0.36	167	75	283	178.42
	29	36		0	0	109	56	267	5.6	0.47	1	49	328	118.9
	30	25	18.67	0	0	97	41	251	5.5	0.35				89.9
	31	24	27.89	0	0	108	67	267	5.3	0.36	41	39	261	102
	32	41	21.08	0	0	97	59	253	5	0.45	98	53	233	113.4
	33	26	30	0	0	94	60	271	4.7	0.35	186	68	234	66.39
	34	30	21.51	0	0	104	65	269	5	0.47	146	80	294	89.9
	35	37	28.1	1	0	113	60	225	5.1	0.68	123	64	247	105

## Sheet: 3rd trimester GDM
	Participant	Age	BMI	Prior GDM (0 No, 1 Yes, 2 first pregnancy	Current smoker	Systolic BP	Daistolic BP	Gestation age at recruitment	HBA1C	Cr	LDL	HDL	TG	Galectin 3 (% of control)
	1	36	23.4	1	0	100	62	237	5.6	0.5	66	63	235	92.3
	2	34	25.5	1	0	90	51	270	4.6	0.35	72	64	193	162.63
	3	29	31.2	0	0	121	82	279	6	0.48	143	53	263	112.82
	4	39	34	0	1	119	80	229	5.6	0.45	101	70	141	96.7
	5	30	29.9	0	0	104	63	259	4.9	0.41	132	64	190	119.41
	6	33	26.2	0	0	105	65	259	5.2	0.48		58	342	93
	7	40	33.6	1	0	95	60	237	5.8	0.35	62	65	115	112
	8	32	19.1	0	0	121	83	251	5.8	0.5		90	364	150
	9	39	26.9	1	0	102	74	267	5.2	0.51	133	75	228	117
	10	23	38	0	0	126	69	266	5.8	0.58			217	87.9
	11	36	25.9	0	0	98	55	246	5.5	0.47	104	81	294	102.56
	12	38	19.7	1	0	123	74	270		0.68	115	93	269	146.52
	13	26	27.3	0	0	109	70	240		0.43		68	301	91.575
	14	28	27	1	0	119	59	186	5.6	0.4	85	60	241	168.74
	15	35	25.9	0	0	128	91	254	5.1	0.56				150.76
	16	31	24.19	1	0	96	64	213	4.3	0.48	212	91	204	123.1
	17	41		1	0	122	82	268	5.6	0.65	1	73	346	120.33
	18	33	33.3	0	0	141	101	264	5.7	0.6	116	53	261	164.59
	19	29		0	0	132	56	251	5.8	0.3	145	58	181	142.46
	20	31	29.3	0	0	106	63	217	5.8	0.4	1	75	311	73.3
	21	32	44.9	0	0	102	64	231	5.8	0.37	1	96	312	134.16
	22	37	38.2	0	0	130	85	281	5.7	0.46	1	70	328	135.5
	23	39	32.6	0	0	102	73	231	5	0.47	109	82	121	60.8
	24	34	19.8	0	0	112	55	210	4.5	0.49	81	88	251	114.8
	25	36	32.5	0	0	102	60	224	4.8	0.33	140	64	152	102.3
	26	32		2	0	111	76	267	5.7	0.47	189	50	249	138.31
	27	26	29.39	1	0	92	50	258	5.8	0.49	90	56	273	197.8
	28	23	38.71	2	0	119	77	247	4.8	0.31	138	73	174	124.48
	29	32	23.2	0	0	90	55	252	5.4	0.26	124	68	226	96.81
	30	34	23.83	0	0	122	76	267	5.3	0.34	68	39	221	179.8
	31	42	35.65	1	0	110	72	243	6.5	0.54		58	304	152.14
